# Supplementary material for: Increased terrigenous input from North America to the northern Mendeleev Ridge (western Arctic Ocean) since the mid-Brunhes Event
Source: Sci Rep. 2022 Sep 7;12:15189. doi: 10.1038/s41598-022-19082-y (PMC9452527; doi:10.1038/s41598-022-19082-y)
Supplement: Supplementary file 1 — Supplementary Information 1. [file 41598_2022_19082_MOESM1_ESM.xlsx]

## Sheet: Sheet1
Top depth	Bottom depth	TN	TC	TIC	CaCO3	TOC	C/N	B-opal	Smectite	Illite	Kaolinite	Chlorite	d13Corg		depth	Al_area	Ca-area	Ca/Al		depth	>63	PF	PF (#/10^3)		depth	TIC	CaCO3	Calcite	Dolomite
0	2	0.0865	1.305	0.7548	6.2897	0.5502	6.3641	3.2982	10.1059	53.201	16.6291	20.0639	-22.7776		1	9437	52946	5.61047		1	8.0314	4707.25	4.7072		0	0.7548	6.2897	4.1005	2.0144
2	4	0.079	1.3757	0.9018	7.5147	0.4739	5.9997	3.109							2	10837	52911	4.88244		3	6.9056	5454.77	5.4548		10	1.7042	14.2011	1.4415	11.7399
4	6	0.0748	1.2356	0.8172	6.8097	0.4184	5.5958	2.3358					-23.6248		3	10860	94399	8.69236		5	5.7945	1067.36	1.0674		20	0.5959	4.9656	3.8392	1.0365
6	8	0.0552	1.2736	0.9832	8.193	0.2904	5.2571	2.2668	3.8176	62.6149	15.2962	18.2712			4	12289	103252	8.40199		7	11.0403	1003.43	1.0034		30	0.4457	3.714	1.4408	2.0916
8	10	0.053	1.402	1.1359	9.4655	0.2661	5.0197	2.4507					-23.5147		5	12128	77299	6.3736		9	8.3588	3051.05	3.0511		42	1.4916	12.4295	8.5571	3.5632
10	12	0.053	2.0225	1.7042	14.2011	0.3183	6.0119	2.6923							6	11036	74438	6.74502		11	7.8142	1872.9	1.8729		60	0.7381	6.1506	4.4199	1.5925
12	14	0.0547	1.5453	1.1613	9.6771	0.384	7.0241	1.5073	10.2262	51.2769	18.7744	19.7225	-23.4305		7	10619	89406	8.41944		13	8.0226	3707.86	3.7079		82	0.7226	6.0214	4.5394	1.3637
14	16	0.0596	1.2073	0.9428	7.8564	0.2645	4.4398	3.1725							8	9174	101511	11.0651		15	8.0781	5315.5	5.3155		108	2.5569	21.3066	7.7698	12.4552
16	18	0.0558	1.0914	0.8536	7.113	0.2378	4.2614	4.2218					-23.4518		9	9342	104172	11.1509		17	7.4566	9605.06	9.6051		112	2.5772	21.4758	1.5029	18.3767
18	20	0.0561	0.8254	0.5864	4.8865	0.239	4.2601	3.2225	7.6095	52.3728	21.4647	18.553			10	10289	154544	15.0203		19	5.4737	4772.62	4.7726		118	1.0787	8.9888	6.0322	2.7205
20	22	0.0568	0.7705	0.5959	4.9656	0.1746	3.0733	3.6134					-24.0338		11	9577	215366	22.4878		21	7.203	3360.85	3.3609		162	1.108	9.233	5.2762	3.6407
22	24	0.0439	0.4396	0.2945	2.4541	0.1451	3.3049	2.4053							12	9199	242457	26.3569		23	10.8365	2018.26	2.0183		172	2.5408	21.1725	15.2317	5.4665
24	26	0.0487	0.3029	0.1635	1.3624	0.1394	2.8653	2.7631	4.5408	45.4525	28.5845	21.4221	-24.173		13	9473	148244	15.6491		25	23.2505	175.063	0.1751		174	1.9421	16.1835	13.161	2.7814
26	28	0.0568	0.2308	0.122	1.0168	0.1088	1.9163	2.8904							14	9957	98300	9.87245		27	5.5193	289.558	0.2896		186	0.8055	6.7122	0.9904	5.2646
28	30	0.0538	0.3707	0.2609	2.1741	0.1098	2.0434	3.2186					-23.6712		15	10049	86981	8.65569		29	10.4338	925.53	0.9255		220	1.407	11.7245	1.0098	9.8584
30	32	0.053	0.5493	0.4457	3.714	0.1036	1.9531	4.9758	3.9893	45.6593	25.711	24.6404			16	9468	88680	9.36629		31	17.8612	211.8	0.2118		222	0.755	6.2914	0.7385	5.1091
32	34	0.0458	0.2819	0.1876	1.5633	0.0943	2.0582	4.6426					-23.6955		17	9922	83299	8.39538		33	10.2539	318.795	0.3188		232	1.1055	9.2121	0.9028	7.6453
34	36	0.0319	0.2521	0.1573	1.3108	0.0948	2.9681	2.7831							18	10472	100172	9.5657		35	23.8137	25.098	0.0251		234	0.4831	4.0257	0.4004	3.3355
36	38	0.0362	0.3406	0.2473	2.0608	0.0933	2.5767	2.7716	7.848	46.575	22.7102	22.8668	-23.2169		19	10638	79003	7.42649		37	22.8586	98.7914	0.0988		255	0.273	2.2749	0.0544	2.0431
38	40	0.053	0.8584	0.7235	6.0289	0.1349	2.545	2.7253							20	11598	61758	5.32488		39	6.5668	1780.33	1.7803		312	1.0465	8.7205	0.7689	7.3161
40	42	0.0526	1.1467	0.995	8.2913	0.1517	2.8843	3.8006							21	12110	61877	5.10958		41	6.9837	2777.09	2.7771		320	0.3745	3.1207	0.6913	2.2352
42	44	0.0499	1.7405	1.4916	12.4295	0.2489	4.9871	2.4482	3.5655	56.2172	19.1579	21.0594	-23.2878		22	11951	58398	4.88645		43	6.1771	2250.3	2.2503		378	0.1025	0.8542	0.4318	0.3887
44	46	0.056	1.1331	0.9578	7.9813	0.1753	3.1304	3.2255							23	11092	54718	4.9331		45	6.6667	2325	2.325		402	0.2638	2.1982	0.6235	1.4489
46	48	0.0553	0.867	0.7418	6.1814	0.1252	2.2652	3.189							24	11754	46829	3.98409		47	6.5532	1442.17	1.4422		406	0.5997	4.9973	0.8384	3.8265
48	50	0.0618	0.6655	0.5477	4.564	0.1178	1.9061	2.3657	6.301	61.3555	13.8769	18.4667	-23.856		25	11469	41122	3.58549		49	4.9931	1063.72	1.0637		408	0.534	4.4498	0.2628	3.8524
50	52	0.0643	0.2856	0.2328	1.9399	0.0528	0.8225	2.6909							26	11658	44308	3.80065		51	4.2826	1229.54	1.2295		420	1.4508	12.0895	1.6653	9.5912
52	54	0.0611	0.7756	0.5599	4.6656	0.2157	3.5284	4.0391					-23.9349		27	10764	36203	3.36334		53	4.9092	245.771	0.2458		504	0.1665	1.3874	0.6816	0.6495
54	56	0.0644	0.5384	0.3854	3.2115	0.153	2.3761	6.1899	5.9488	63.7202	12.7099	17.6211			28	11981	35629	2.97379		55	3.3384	291.525	0.2915
56	58	0.068	0.3572	0.2489	2.0741	0.1083	1.5918	5.2575					-23.4367		29	12789	42764	3.34381		57	2.3417	150.421	0.1504
58	60	0.058	0.5462	0.4343	3.619	0.1119	1.9304	4.6104							30	12479	46351	3.71432		59	6.6723	3837.84	3.8378
60	62	0.0528	0.8421	0.7381	6.1506	0.104	1.9714	3.4315	7.2109	56.7269	17.3193	18.7429	-22.8236		31	10793	52944	4.9054		61	8.1513	6443.88	6.4439
62	64	0.0488	0.6439	0.544	4.5332	0.0999	2.0471	3.3114							32	11776	77061	6.5439		63	6.9141	9227.39	9.2274
64	66	0.0467	0.6631	0.5688	4.7398	0.0943	2.0211	5.6619					-22.872		33	11909	59762	5.01822		65	8.7423	2263.09	2.2631
66	68	0.0439	0.5728	0.4923	4.1023	0.0805	1.8316	2.5793	9.4458	42.4853	26.1887	21.8802			34	13325	55375	4.15572		67	6.6458	2046.39	2.0464
68	70	0.0431	0.5211	0.4227	3.5224	0.0984	2.2846	2.8998							35	11857	43031	3.62916		69	9.7192	2168.47	2.1685
70	72	0.0366	0.2474	0.1219	1.0155	0.1255	3.4304	3.1851					-24.2199		36	12509	42677	3.4117		71	10.1817	1781.73	1.7817
72	74	0.0361	0.2182	0.1157	0.9639	0.1026	2.8376	2.871	8.9073	37.9889	27.832	25.2717			37	12985	52785	4.06508		73	13.0597	865.235	0.8652
74	76	0.0318	0.1796	0.054	0.4498	0.1256	3.9491	2.546					-23.0066		38	10475	48037	4.58587		75	4.7811	105.735	0.1057
76	78	0.0569	0.1635	0.1039	0.8656	0.0596	1.0475	3.2019							39	11230	65835	5.86242		77	1.6809	418.755	0.4188
78	80	0.0614	0.3873	0.2958	2.4649	0.0915	1.49	3.3587	5.4264	58.796	16.2634	19.5142			40	11404	86800	7.61136		79	5.3007	2805.14	2.8051
80	82	0.0529	0.7677	0.6534	5.4448	0.1143	2.1604	3.7307							41	11911	86394	7.2533		81	6.91	4326.27	4.3263
82	84	0.0532	0.8687	0.7226	6.0214	0.1461	2.7453	3.7314					-22.8303		42	11510	96718	8.40295		83	7.3439	3891.05	3.891
84	86	0.0543	0.6839	0.6056	5.0465	0.0783	1.4436	2.6973	14.3934	49.9512	16.4462	19.2092			43	11802	107078	9.07287		85	7.3038	4779.73	4.7797
86	88	0.0545	0.7109	0.6164	5.1365	0.0945	1.734	3.8642					-23.5906		44	11443	128665	11.244		87	6.2241	2063.04	2.063
88	90	0.0485	0.4445	0.3953	3.294	0.0492	1.0128	4.9936							45	12053	145251	12.051		89	5.6525	1411.92	1.4119
90	92	0.0529	0.5061	0.4148	3.4565	0.0913	1.7253	7.4406	10.1996	53.9201	15.8879	19.9924	-23.503		46	12821	105311	8.21395		91	5.601	1419.98	1.42
92	94	0.0525	0.484	0.3935	3.279	0.0905	1.7249	4.1795							47	12389	130668	10.5471		93	5.2979	986.312	0.9863
94	96	0.046	1.0719	0.8128	6.7731	0.2591	5.6297	3.368					-24.6913		48	13317	97429	7.31614		95	43.7891	4375.34	4.3753
96	98	0.0556	0.2564	0.1901	1.5841	0.0663	1.1922	2.5604	5.9682	58.4736	16.2806	19.2776			49	13042	84061	6.44541		97	2.8342	170.74	0.1707
98	100	0.0598	0.212	0.1791	1.4924	0.0329	0.5504	2.6151							50	12747	103990	8.158		99	18.686	244.775	0.2448
100	102	0.0558	0.2773	0.2067	1.7224	0.0706	1.265	3.2259					-22.9926		51	13853	75585	5.45622		101	2.9543	302.906	0.3029
102	104	0.0543	0.4026	0.3209	2.6741	0.0817	1.5045	2.6955	6.4328	57.0632	16.6769	19.8271			52	14019	75776	5.40524		103	3.1998	1166.41	1.1664
104	106	0.0533	0.6868	0.6072	5.0598	0.0796	1.4951	2.5418							53	14169	37473	2.64472		105	5.9233	1182.68	1.1827
106	108	0.0557	0.9684	0.6554	5.4614	0.313	5.6236	3.3632					-23.619		54	14451	41554	2.87551		107	14.7039	5134.3	5.1343
108	110	0.0407	2.8905	2.5569	21.3066	0.3336	8.2008	1.5181	4.8467	59.0832	15.7513	20.3189	-23.9394		55	13694	84194	6.14824		109	15.0542	1089.08	1.0891
110	112	0.032	3.6353	3.1436	26.1956	0.4917	15.3649	1.4696					-24.4824		56	15244	66275	4.34761		111	11.7664	5014.03	5.014
112	114	0.0416	3.0296	2.5772	21.4758	0.4524	10.8844	1.6415					-24.7124		57	15409	57471	3.7297		113	9.4833	1233.08	1.2331
114	116	0.0539	1.0489	0.9997	8.3305	0.0492	0.9115	2.6264	4.7961	61.3382	15.0491	18.8166			58	13770	79173	5.74967		115	8.1017	4985.67	4.9857
116	118	0.0575	0.8471	0.7784	6.4864	0.0687	1.1945	3.5553							59	14715	52883	3.59382		117	6.2341	3608.52	3.6085
118	119	0.0519	1.2107	1.0787	8.9888	0.132	2.5422	3.275					-23.9795		60	14077	61545	4.37203		118.5	7.6537	3278.07	3.2781
119	120	0.0484	0.7814	0.6833	5.6939	0.0981	2.0275	2.1621							61	12966	80560	6.21317		119.5	7.2229	4933.5	4.9335
120	122	0.0493	0.6724	0.561	4.6748	0.1114	2.2594	2.1221	8.6252	55.3845	16.9661	19.0242			62	13785	77616	5.63047		121	6.0694	2240.12	2.2401
122	124	0.0489	0.7069	0.6045	5.0373	0.1024	2.0933	2.2803					-24.0644		63	12758	66508	5.21304		123	5.7062	1916.69	1.9167
124	126	0.0473	0.8041	0.6967	5.8056	0.1074	2.2688	3.1664							64	13184	58471	4.435		125	5.5142	2143.1	2.1431
126	128	0.043	0.3223	0.2597	2.1641	0.0626	1.4544	2.1932	4.8753	60.3273	15.2733	19.5242			65	12262	57022	4.6503		127	7.1136	1631.12	1.6311
128	130	0.035	0.1892	0.1365	1.1372	0.0527	1.5061	2.2118					-25.2795		66	11877	56833	4.78513		129	18.7964	169.671	0.1697
130	132	0.0622	0.1826	0.1246	1.0379	0.058	0.9321	4.1561							67	13028	62179	4.77272		131	8.5214	106.095	0.1061
132	134	0.0411	0.2	0.1187	0.9888	0.0813	1.9802	3.3805	6.3786	57.9139	15.1069	20.6006			68	11762	48300	4.10644		133	17.5748	0	0
134	136	0.0635	0.2055	0.1554	1.2949	0.0501	0.7877	2.4645							69	12477	41548	3.32997		135	2.7378	0	0
136	138	0.0529	0.2308	0.1655	1.3791	0.0653	1.235	3.6006					-24.9261		70	12733	47562	3.73533		137	7.5756	0	0
138	140	0.0535	0.172	0.1108	0.9229	0.0612	1.1451	3.9489	5.4248	56.8164	16.5788	21.1801			71	12389	55331	4.46614		139	6.7948	0	0
140	142	0.0566	0.1501	0.0889	0.7407	0.0612	1.0815	3.1548							72	13232	44775	3.38384		141	3.084	15.748	0.0157
142	144	0.0543	0.1493	0.1075	0.8959	0.0417	0.7689	1.7462							73	12951	51688	3.99104		143	4.0553	16.7662	0.0168
144	146	0.059	0.1533	0.0994	0.8282	0.0539	0.9144	2.6055	5.3101	60.0633	12.7002	21.9265	-24.459		74	11995	39500	3.29304		145	3.352	0	0
146	148	0.0544	0.1636	0.1075	0.8961	0.056	1.0292	2.7099							75	14752	35995	2.44001		147	4.3608	0	0
148	150	0.0541	0.2116	0.1503	1.2524	0.0613	1.1328	3.5009							76	17423	29514	1.69397		149	4.6938	10.1488	0.0101
150	152	0.0392	0.1543	0.0979	0.8157	0.0564	1.4382	3.1651	3.6686	58.8864	16.4224	21.0226			77	16049	35223	2.19472		151	11.0917	0	0
152	154	0.0414	0.1734	0.1119	0.9326	0.0615	1.4844	2.4776					-24.2799		78	13952	33494	2.40066		153	21.1148	27.7627	0.0278
154	156	0.0517	0.4704	0.3683	3.069	0.1021	1.9761	2.9301							79	13123	34069	2.59613		155	3.4146	1464.83	1.4648
156	158	0.0537	0.7105	0.5884	4.9031	0.1221	2.2739	2.4933	6.767	62.5279	13.6054	17.0997	-24.2021		80	14834	41152	2.77417		157	5.8024	2582.05	2.582
158	160	0.0524	1.0674	0.9286	7.738	0.1388	2.6478	2.3305							81	13269	56100	4.2279		159	10.2386	3951.56	3.9516
160	162	0.0509	1.1316	1.0151	8.4588	0.1165	2.2897	1.8482					-23.7746		82	11761	60593	5.15203		161	8.3562	3407.36	3.4074
162	164	0.0513	1.2655	1.108	9.233	0.1575	3.0714	2.9345	6.2538	55.6318	19.4659	18.6485	-25.049		83	9890	69561	7.03347		163	9.0258	2749.4	2.7494
164	166	0.0509	1.3095	1.1712	9.7596	0.1383	2.7146	2.9116					-24.8497		84	11568	76107	6.5791		165	7.3064	1765.76	1.7658
166	168	0.0524	0.9334	0.8077	6.7306	0.1257	2.3978	3.1552							85	10676	71483	6.69567		167	6.2887	2447.39	2.4474
168	170	0.0526	0.7274	0.6886	5.7381	0.0388	0.7387	2.8582	5.7057	62.3038	12.7992	19.1913	-24.7913		86	11663	60541	5.19086		169	5.3789	2404.27	2.4043
170	172	0.0544	0.7863	0.7063	5.8856	0.08	1.4693	4.3076							87	12530	65264	5.20862		171	9.1808	2061.71	2.0617
172	174	0.0392	2.7866	2.5408	21.1725	0.2458	6.2761	1.2194					-25.6195		88	11743	76270	6.49493		173	16.5373	160.362	0.1604
174	176	0.0431	2.1243	1.9421	16.1835	0.1822	4.2305	1.8768	0.6128	51.0042	25.8081	22.575	-25.433		89	12288	64812	5.27441		175	16.9747	232.454	0.2325
176	178	0.0563	0.4478	0.4352	3.6265	0.0126	0.2241	3.4104							90	12215	52444	4.29341		177	3.6463	512.841	0.5128
178	180	0.0542	0.4141	0.3675	3.0621	0.0467	0.86	3.7885							91	13553	49780	3.67299		179	3.9239	875.696	0.8757
180	182	0.0556	0.3976	0.3585	2.9874	0.0391	0.7031	3.3513	7.183	62.3964	12.3512	18.0694	-24.5256		92	12562	58231	4.63549		181	3.4361	650.568	0.6506
182	184	0.0559	0.4789	0.4295	3.579	0.0494	0.8829	4.4142							93	12654	56427	4.45922		183	3.275	588.447	0.5884
184	186	0.0506	0.9422	0.819	6.8247	0.1232	2.4326	2.708					-25.6547		94	13649	49993	3.66276		185	32.4889	119.173	0.1192
186	188	0.052	1.0515	0.8055	6.7122	0.246	4.7318	1.6656	3.6895	63.8738	13.2451	19.1917	-24.4776		95	11669	64534	5.53038		187	7.9763	56.0973	0.0561
188	190	0.0539	0.9753	0.7232	6.0264	0.2521	4.6798	1.8575					-25.1843		96	13006	96974	7.4561		189	6.0943	20.3498	0.0203
190	192	0.0514	0.7612	0.6064	5.0531	0.1548	3.0108	1.7013					-25.1307		97	13419	129116	9.62188		191	7.2801	11.8859	0.0119
192	194	0.055	0.4529	0.3337	2.7807	0.1192	2.1645	2.9562	3.6691	60.8769	15.1498	20.3043	-25.0605		98	12682	89385	7.04818		193	4.9093	23.8832	0.0239
194	196	0.0522	0.3061	0.2064	1.7199	0.0997	1.9087	3.5376							99	13525	53576	3.96126		195	4.2433	240.554	0.2406
196	198	0.0505	0.2835	0.2062	1.7183	0.0773	1.5297	2.4404					-22.8067		100	13857	65913	4.75666		197	5.494	315.512	0.3155
198	200	0.0467	0.2369	0.1775	1.4791	0.0594	1.2724	3.428	6.1961	52.8913	17.2823	23.6303			101	13670	52680	3.85369		199	5.5426	85.3853	0.0854
200	202	0.053	0.231	0.1744	1.4533	0.0566	1.0673	3.7966							102	13045	41290	3.1652		201	3.4352	111.236	0.1112
202	204	0.0554	0.2816	0.2188	1.8233	0.0628	1.1333	2.753							103	12688	41666	3.28389		203	3.4912	68.0024	0.068
204	206	0.0559	0.3123	0.2151	1.7924	0.0972	1.7391	4.1876	10.0016	58.8164	13.0722	18.1099	-23.0147		104	13384	50163	3.74798		205	4.1465	33.5923	0.0336
206	208	0.0563	0.2929	0.2628	2.1899	0.0301	0.5349	2.5374							105	14030	63188	4.50378		207	4.7436	74.4412	0.0744
208	210	0.0574	0.2965	0.2201	1.8341	0.0764	1.3321	2.3128					-23.207		106	12806	83805	6.5442		209	4.59	278.907	0.2789
210	212	0.0577	0.4776	0.3421	2.8507	0.1355	2.3491	3.944	9.3883	55.2899	14.559	20.7628			107	12527	94004	7.50411		211	3.9896	810.692	0.8107
212	214	0.0569	0.4137	0.4585	3.8207	0	0	3.4264							108	12217	133752	10.948		213	4.4418	1059.95	1.0599
214	216	0.0605	0.4265	0.4631	3.859	0	0	2.6046							109	12710	233779	18.3933		215	4.8371	817.532	0.8175
216	218	0.055	0.4538	0.3792	3.1599	0.0746	1.3572	2.3389	2.9878	64.8505	13.2893	18.8724	-23.5074		110	12102	340529	28.1382		217	6.2089	165.032	0.165
218	220	0.0473	1.3403	1.1353	9.4605	0.205	4.3302	2.6501							111	13102	329342	25.1368		219	9.454	27.0651	0.0271
220	222	0.0448	1.7561	1.407	11.7245	0.3491	7.7916	1.2267					-24.4257		112	12373	324981	26.2653		221	12.919	31.3664	0.0314
222	224	0.0507	0.8443	0.755	6.2914	0.0893	1.7608	2.3007	2.349	60.9149	16.0688	20.6673			113	12193	333500	27.3518		223	11.253	28.9233	0.0289
224	226	0.051	0.6905	0.6603	5.5023	0.0302	0.5909	2.3517							114	12780	199156	15.5834		225	7.0639	6.6095	0.0066095
226	228	0.0534	0.6364	0.5945	4.954	0.0419	0.7844	2.1771							115	13323	126059	9.46176		227	7.0267	5.9893	0.0059893
228	230	0.0535	0.6553	0.5297	4.414	0.1256	2.3482	3.0812	3.9339	62.04	14.8299	19.1962	-23.7717		116	13759	88724	6.44843		229	6.6602	41.317	0.0413
230	232	0.0548	0.8274	0.7478	6.2314	0.0796	1.453	3.004							117	13794	91225	6.61338		231	7.5156	3.281	0.003281
232	234	0.0496	1.2707	1.1055	9.2121	0.1652	3.3306	1.7889					-24.0838		118	12169	85749	7.04651		233	7.5362	0	0
234	236	0.0532	0.5665	0.4831	4.0257	0.0834	1.5673	2.3478	5.9278	62.2292	13.0252	18.8177			119	13231	92992	7.02834		235	6.9606	0	0
236	238	0.054	0.4753	0.421	3.5082	0.0543	1.0063	3.6157							120	14528	111293	7.66059		237	4.3219	0	0
238	240	0.052	0.8202	0.7464	6.2198	0.0738	1.4202	1.9298							121	11937	72255	6.05303		239	5.7327	0	0
240	242	0.0505	1.2376	1.0431	8.6922	0.1945	3.8541	2.7739	5.5042	59.1494	15.352	19.9943	-24.2081		122	11801	74488	6.31201		241	13.2629	0	0
242	244	0.0474	0.9265	0.8827	7.3555	0.0438	0.9241	2.2309							123	11619	80805	6.95456		243	9.1349	0	0
244	246	0.0492	0.5103	0.428	3.5665	0.0823	1.6739	4.0227					-24.2474		124	11005	60673	5.51322		245	6.0761	0	0
246	248	0.0517	0.2601	0.2127	1.7724	0.0474	0.9163	3.3878	4.6732	60.6046	13.0721	21.6501			125	13858	57609	4.15709		247	8.0272	0	0
248	250	0.0492	0.1925	0.1296	1.0803	0.0628	1.2778	2.381							126	13172	77925	5.91596		249	6.5068	0	0
250	252	0.0531	0.227	0.1928	1.6066	0.0342	0.6438	4.1361							127	13486	55231	4.09543		251	5.3477	0	0
252	254	0.0554	0.3112	0.273	2.2749	0.0382	0.69	5.0169	3.2931	64.2687	12.3776	20.0606			128	15615	48345	3.09606		253	4.9072	4.2671	0.0042671
254	255	0.0572	0.3836	0.3133	2.6107	0.0703	1.2284	2.1812					-23.729		129	12590	46180	3.66799		254.5	4.8326	0	0
255	256	0.053	0.5425	0.4795	3.9957	0.063	1.1874	2.7368							130	12944	38424	2.96848		255.5	5.8931	0	0
256	258	0.057	0.2078	0.1815	1.5124	0.0263	0.4614	4.6762							131	13757	30807	2.23937		257	6.8946	0	0
258	260	0.0561	0.3353	0.3094	2.5782	0.0259	0.4608	2.4618	7.2882	60.209	14.2195	18.2833			132	10851	33131	3.05327		259	2.9306	0	0
260	262	0.0556	0.1923	0.1857	1.5474	0.0066126	0.119	4.3807							133	11778	37882	3.21634		261	2.1973	0	0
262	264	0.0561	0.1857	0.1506	1.2549	0.0351	0.6256	4.4					-23.3856		134	12954	29594	2.28455		263	2.0599	0	0
264	266	0.054	0.1734	0.1651	1.3758	0.00834	0.1543	3.2769	6.6882	58.7762	14.267	20.2686			135	14638	28875	1.97261		265	1.886	0	0
266	268	0.0537	0.2207	0.1984	1.6533	0.0223	0.4154	3.9801							136	13523	32492	2.40272		267	3.4213	0	0
268	270	0.0501	0.3808	0.3291	2.7424	0.0517	1.0326	3.2825							137	13370	34881	2.6089		269	3.5485	1.6553	0.0016553
270	272	0.052	0.1727	0.1655	1.3791	0.0072105	0.1387	3.319	2.3576	62.842	14.7632	20.0372			138	13315	37652	2.82779		271	2.8944	2.5217	0.0025217
272	274	0.049	0.1766	0.1511	1.2591	0.0255	0.5216	3.66							139	14064	33658	2.3932		273	2.8765	0.2906	0.0002906
274	276	0.0563	0.3218	0.2861	2.3841	0.0357	0.6343	4.3847					-23.565		140	14714	31566	2.1453		275	3.9244	0	0
276	278	0.058	0.227	0.1849	1.5408	0.0421	0.7251	3.0624	4.8308	56.8358	14.2765	24.0569			141	13224	29604	2.23866		277	4.2997	4.2997	0.0042997
278	280	0.0607	0.2206	0.207	1.7249	0.0136	0.2242	3.1118							142	14920	30831	2.06642		279	4.5884	9.4411	0.0094411
280	282	0.0615	0.2258	0.1858	1.5483	0.04	0.6508	7.1019							143	16555	34594	2.08964		281	5.3314	1.9637	0.0019637
282	284	0.0572	0.1725	0.1388	1.1563	0.0337	0.5896	5.8637	6.5173	62.5872	11.5674	19.3281			144	16707	32711	1.95792		283	4.944	2.8565	0.0028565
284	286	0.0594	0.1848	0.1631	1.3591	0.0217	0.3656	2.8903							145	13987	28977	2.07171		285	5.4386	0	0
286	288	0.0587	0.1741	0.1508	1.2566	0.0233	0.3972	2.2411							146	13120	28325	2.15892		287	5.1948	0	0
288	290	0.0578	0.219	0.1914	1.5949	0.0276	0.4769	2.259	4.512	61.1019	12.9255	21.4605	-23.4634		147	13887	29897	2.15288		289	5.8699	1.3822	0.0013822
290	292	0.0566	0.2163	0.1951	1.6258	0.0212	0.3738	4.0562							148	15193	34139	2.24702		291	4.9976	1.5407	0.0015407
292	294	0.051	0.2175	0.201	1.6749	0.0165	0.3228	2.8181							149	15501	33180	2.14051		293	3.7006	1.2985	0.0012985
294	296	0.0578	0.2579	0.2166	1.8049	0.0413	0.7148	2.4999	6.8007	55.8803	14.656	22.6629			150	12673	35447	2.79705		295	3.5265	0.8523	0.0008523
296	298	0.0555	0.3002	0.2732	2.2766	0.027	0.4871	3.1484					-24.5875		151	13313	37295	2.8014		297	3.5107	0	0
298	300	0.054	0.3376	0.3151	2.6257	0.0225	0.4171	2.7443							152	11682	38274	3.27632		299	4.0204	0.1819	0.0001819
300	302	0.0526	0.4845	0.4484	3.7365	0.0361	0.6859	2.3998	7.7223	59.083	13.1184	20.0763			153	11526	39574	3.43345		301	4.2311	0	0
302	304	0.0525	0.5838	0.5379	4.4823	0.0459	0.8741	2.7641					-24.0678		154	10400	44100	4.24038		303	8.3867	0	0
304	306	0.056	0.1639	0.138	1.1496	0.0259	0.4631	2.5897							155	9476	41485	4.3779		305	3.3621	0	0
306	308	0.053	0.1547	0.134	1.1164	0.0207	0.3903	1.9192	6.3554	64.1337	10.9576	18.5532			156	8854	62834	7.09668		307	3.1292	0	0
308	310	0.0549	0.1137	0.0895	0.7454	0.0243	0.4419	2.0342							157	11349	82278	7.2498		309	3.0157	0	0
310	312	0.0543	0.4284	0.3866	3.2215	0.0418	0.7693	1.9583							158	10226	95648	9.35341		311	12.9484	0	0
312	314	0.0431	1.0891	1.0465	8.7205	0.0426	0.9887	1.5936	8.5745	55.6152	17.4125	18.3979	-25.2025		159	10392	92330	8.88472		313	15.5243	0	0
314	316	0.0537	0.1636	0.2118	1.7649	0	0	3.4763							160	11842	93551	7.89993		315	3.7522	0.8726	0.0008726
316	318	0.0477	0.1435	0.1539	1.2824	0	0	2.3027							161	10890	97202	8.9258		317	3.1929	0	0
318	320	0.0486	0.2087	0.1799	1.7791	0.0288	0.5916	1.8513	6.1525	61.8708	15.4687	16.508			162	8814	93162	10.5698		319	3.7852	0	0
320	322	0.0488	0.4869	0.3745	4.0523	0.1124	2.306	2.0133					-24.221		163	10574	133081	12.5857		321	4.9689	2.2586	0.0022586
322	324	0.0527	0.2527	0.2577	2.1616	0	0	2.3873							164	8713	112555	12.9181		323	4.6542	0	0
324	326	0.048	0.1598	0.1951	1.6533	0	0	5.1543	7.8507	60.588	12.6145	18.9469			165	9553	88517	9.26589		325	2.9562	0	0
326	328	0.05	0.1528	0.1399	1.3833	0.0128	0.2568	2.8837							166	8724	85239	9.77063		327	2.2194	0	0
328	330	0.0503	0.1209	0.1405	1.1708	0	0	2.8029							167	7229	72064	9.96874		329	2.2807	0	0
330	332	0.05	0.1167	0.1381	1.1505	0	0	2.9839	6.379	57.9562	14.8743	20.7905			168	10409	78604	7.55154		331	2.2291	0	0
332	334	0.054	0.1268	0.1254	1.0453	0.0014052	0.026	4.0821							169	11483	81323	7.08203		333	2.0997	0.6527	0.0006527
334	336	0.053	0.1045	0.1262	1.0517	0	0	3.4597							170	11455	83233	7.26608		335	1.7497	0.2134	0.0002134
336	338	0.0606	0.1	0.0968	0.8065	0.0032229	0.0532	3.0861	4.2926	62.14	12.8247	20.7427			171	8746	149360	17.0775		337	1.4893	0	0
338	340	0.063	0.0848	0.0944	0.7862	0	0	3.2495							172	10209	326666	31.9978		339	3.9982	0	0
340	342	0.0527	0.1018	0.0958	0.7982	0.006021	0.1142	3.0031					-24.3858		173	8379	483755	57.7342		341	3.3832	0	0
342	344	0.0582	0.1004	0.0944	0.7866	0.0059707	0.1027	3.0796	4.6222	62.1301	12.208	21.0396			174	6798	462305	68.006		343	2.6057	0	0
344	346	0.054	0.123	0.1258	1.0487	0	0	2.538							175	11093	199024	17.9414		345	2.4301	0	0
346	348	0.0543	0.3477	0.2913	2.4274	0.0564	1.0377	3.0841					-24.3213		176	12119	68059	5.61589		347	3.4504	0	0
348	350	0.0515	0.1546	0.1717	1.4308	0	0	1.8781	8.6909	60.908	11.8224	18.5787			177	12952	63799	4.9258		349	0.3426	0.5873	0.0005873
350	352	0.0544	0.1663	0.1864	1.5533	0	0	3.8364							178	10414	48774	4.6835		351	3.7037	0	0
352	354	0.0542	0.1973	0.2045	1.7041	0	0	3.0877							179	11320	52919	4.67482		353	3.4526	0.7346	0.0007346
354	356	0.0556	0.1397	0.1491	1.2426	0	0	2.5729	4.8497	59.5928	13.6182	21.9393			180	11646	53307	4.57728		355	3.8757	0.2051	0.0002051
356	358	0.0566	0.2874	0.237	1.9749	0.0504	0.8913	3.54							181	11617	50420	4.34019		357	4.2814	0	0
358	360	0.0573	0.2201	0.2032	1.6933	0.0169	0.2943	2.2137					-24.1253		182	11568	64016	5.53389		359	4.2092	0	0
360	362	0.057	0.1606	0.1498	1.248	0.0109	0.1904	2.8175	7.9084	60.7162	11.969	19.4064			183	10836	58677	5.41501		361	4.9408	0	0
362	364	0.0536	0.2198	0.202	1.6833	0.0178	0.3316	3.0393							184	12158	55307	4.54902		363	4.3778	0	0
364	366	0.0568	0.2453	0.2241	1.8674	0.0212	0.373	3.0515							185	11390	61823	5.42783		365	3.44	0.3118	0.0003118
366	368	0.0547	0.1376	0.1385	1.154	0	0	3.7306	5.83	62.9798	12.5191	18.6711			186	11145	86778	7.78627		367	3.8491	0	0
368	370	0.0536	0.1799	0.1519	1.2658	0.028	0.523	1.924					-23.6728		187	9818	114812	11.694		369	4.0439	0	0
370	372	0.0565	0.1865	0.1652	1.3766	0.0213	0.3767	2.4208							188	9508	75873	7.97991		371	4.3018	0	0
372	374	0.0547	0.1548	0.128	1.067	0.0267	0.4879	2.4538	8.9062	59.8884	12.0213	19.1841			189	10935	69615	6.36626		373	4.1148	0.8506	0.0008506
374	376	0.0565	0.1465	0.1046	0.8717	0.0419	0.7419	3.8482					-23.836		190	10744	81708	7.60499		375	4.0474	2.1937	0.0021937
376	378	0.0554	0.148	0.1197	0.9971	0.0283	0.5112	2.3235							191	10897	85576	7.85317		377	4.3661	0	0
378	380	0.0524	0.1279	0.1025	0.8542	0.0254	0.484	3.2092	7.8685	61.5214	12.2658	18.3443			192	11513	72858	6.32832		379	7.9507	0	0
380	382	0.051	0.1282	0.1081	0.9007	0.0201	0.3941	2.648							193	11178	50815	4.54598		381	4.9741	0	0
382	384	0.0518	0.1334	0.1076	0.8963	0.0259	0.4994	3.0464							194	11324	51164	4.51819		383	3.535	0	0
384	386	0.0514	0.1549	0.1345	1.1212	0.0203	0.396	3.2131	7.0312	58.7914	13.5381	20.6393			195	10967	47163	4.30045		385	4.0243	0.1992	0.0001992
386	388	0.0502	0.1425	0.1067	0.8887	0.0359	0.714	2.9871					-23.3978		196	9374	42479	4.53158		387	4.554	0	0
388	390	0.05	0.1421	0.1037	0.8643	0.0384	0.7686	2.2633							197	10992	42829	3.89638		388.5	5.1296	0	0
390	391	0.0527	0.1277	0.096	0.7998	0.0317	0.6018	2.6991	6.1668	60.6364	12.9185	20.2782			198	9458	38511	4.07179		389.5	5.4034	0	0
391	392	0.0519	0.1474	0.122	1.0169	0.0254	0.4897	3.2368							199	13388	38382	2.8669		391	4.8605	0	0
392	394	0.0519	0.1397	0.0926	0.7719	0.0471	0.9076	2.2622							200	13961	39689	2.84285		393	4.8152	0	0
394	396	0.0538	0.1465	0.0959	0.7987	0.0506	0.9417	2.9679					-23.812		201	12053	37827	3.13839		395	4.779	0	0
396	398	0.0459	0.1467	0.1133	0.944	0.0334	0.7269	4.1648	5.3943	60.3951	12.9843	21.2263			202	13509	39129	2.89651		397	5.5614	0	0
398	400	0.052	0.249	0.21	1.7499	0.039	0.7505	3.1312							203	14503	42946	2.96118		399	5.4576	0.4548	0.0004548
400	402	0.0541	0.2261	0.1864	1.5533	0.0397	0.7342	2.4957							204	13280	53738	4.04654		401	5.1321	0.1016	0.0001016
402	404	0.0542	0.3151	0.2638	2.1982	0.0513	0.9462	3.8032	6.9674	58.9699	14.1354	19.9274			205	11113	39195	3.52695		403	4.6455	0.2223	0.0002223
404	406	0.0485	0.6542	0.5571	4.6423	0.0971	2.0032	3.5751					-24.7194		206	12412	40248	3.24267		405	6.909	0	0
406	408	0.0498	0.666	0.5997	4.9973	0.0663	1.3295	2.5889							207	12793	43429	3.39475		407	6.0257	0	0
408	410	0.049	0.5918	0.534	4.4498	0.0578	1.1787	2.4713	9.8214	55.2056	15.3032	19.6698			208	13394	43399	3.24018		409	5.9365	0	0
410	412	0.0556	0.4053	0.3947	3.289	0.0106	0.191	3.8166							209	11455	35881	3.13234		411	4.29	0.1073	0.0001073
412	414	0.0558	0.3443	0.3183	2.6524	0.026	0.4665	2.9986							210	9973	38801	3.8906		413	4.4492	0.185	0.000185
414	416	0.0555	0.3535	0.3107	2.5891	0.0428	0.7724	3.1218	8.8015	58.182	14.4314	18.5851			211	12752	46830	3.67237		415	4.0374	0	0
416	418	0.0567	0.363	0.3014	2.5116	0.0616	1.0858	3.1858							212	12762	51644	4.0467		417	3.894	0	0
418	420	0.0529	0.6211	0.5235	4.3623	0.0976	1.8466	3.9748							213	11711	48869	4.17291		419	3.8553	0	0
420	422	0.0384	1.6075	1.4508	12.0895	0.1567	4.0857	3.7356	15.8191	50.9941	18.2966	14.8902	-25.1947		214	10576	48028	4.54123		421	12.9637	0	0
422	424	0.0576	0.1805	0.1827	1.5224	0	0	2.075							215	12563	57986	4.61562		423	5.2495	0	0
424	426	0.0549	0.1418	0.1384	1.153	0.0034018	0.0619	3.0028							216	13780	60014	4.35515		425	5.416	0	0
426	428	0.0549	0.1551	0.1437	1.1977	0.0113	0.2062	2.6083	5.6528	61.1553	12.9572	20.2347			217	13118	58333	4.44679		427	5.5234	0.1962	0.0001962
428	430	0.0532	0.1878	0.1652	1.3766	0.0226	0.4254	1.9661							218	13100	83159	6.34802		429	5.9079	0	0
430	432	0.0532	0.1486	0.133	1.1085	0.0156	0.2936	2.6029							219	12999	120895	9.30033		431	5.9211	0	0
432	434	0.0545	0.1755	0.1467	1.2224	0.0288	0.5277	3.3902	7.9997	62.4958	12.0421	17.4624	-24.4265		220	12825	156732	12.2208		433	5.2754	0	0
434	436	0.0569	0.1762	0.1623	1.3524	0.0139	0.2433	4.3107							221	12401	165153	13.3177		435	5.2051	0	0
436	438	0.0543	0.1615	0.1512	1.2599	0.0103	0.1892	2.6946							222	12499	135214	10.818		437	4.3313	0	0
438	440	0.0558	0.1623	0.152	1.2666	0.0103	0.1844	2.8396	4.837	60.2639	13.7359	21.1631			223	12686	117031	9.22521		439	4.7643	0	0
440	442	0.0564	0.1692	0.1553	1.2941	0.0139	0.2461	3.4381							224	11705	88085	7.52542		441	4.3884	0	0
442	444	0.0557	0.1922	0.1751	1.4591	0.0171	0.3075	3.1517							225	12070	76326	6.32361		443	4.908	0	0
444	446	0.0558	0.1641	0.1308	1.0897	0.0334	0.5973	2.0582	5.1156	61.5343	12.1772	21.173	-24.2689		226	12147	62690	5.16095		445	4.7281	0	0
446	448	0.0513	0.2369	0.2105	1.7541	0.0264	0.5156	2.6607							227	11738	65597	5.58843		447	4.5239	0	0
448	450	0.0573	0.1444	0.1325	1.1043	0.0119	0.2072	2.3545							228	11082	58939	5.31844		449	4.5664	0	0
450	452	0.0553	0.1823	0.1688	1.4066	0.0135	0.2434	1.9688	2.7018	63.0783	11.5065	22.7133			229	11265	74840	6.64359		451	4.6992	0	0
452	454	0.0571	0.1204	0.0872	0.7265	0.0332	0.5806	3.1311							230	10057	85358	8.48742		453	4.5358	0.2124	0.0002124
454	456	0.0534	0.0884	0.102	0.8504	0	0	2.9394							231	9978	113959	11.421		455	2.9046	0	0
456	458	0.0522	0.1598	0.1318	1.0985	0.028	0.5359	2.9951	4.6158	64.6555	12.0427	18.6859	-24.3482		232	10275	123320	12.0019		457	3.7477	0	0
458	460	0.0544	0.1651	0.1037	0.8638	0.0615	1.1296	2.0531							233	10072	90938	9.02879		459	4.6101	0	0
460	462	0.0532	0.1782	0.1243	1.0358	0.0539	1.0135	3.5357							234	11313	64383	5.69106		461	5.3753	0.4057	0.0004057
462	464	0.0519	0.2089	0.1598	1.3316	0.0491	0.9463	3.546	5.9437	59.5877	14.4141	20.0544			235	11221	56868	5.068		463	4.4706	0	0
464	466	0.0531	0.2185	0.1968	1.6399	0.0217	0.4089	3.6551							236	10874	60839	5.59491		465	4.642	0	0
466	468	0.054	0.1921	0.1713	1.4274	0.0208	0.3841	2.8205							237	8548	53994	6.31657		467	5.4613	0	0
468	470	0.0524	0.1778	0.1762	1.4683	0.0016495	0.0315	2.4181	4.8458	60.0107	13.6666	21.4769			238	8041	58783	7.31041		469	5.5233	0	0
470	472	0.0526	0.168	0.1412	1.1765	0.0268	0.5096	2.6292					-24.6631		239	9554	74744	7.82332		471	5.2363	0	0
472	474	0.0541	0.1743	0.1521	1.2674	0.0222	0.4111	2.9823							240	8998	116453	12.9421		473	4.9385	0	0
474	476	0.0531	0.1731	0.1459	1.2158	0.0272	0.5125	2.5937	3.833	63.0304	13.7743	19.3623			241	7854	178531	22.7312		475	7.3116	0	0
476	478	0.0557	0.1462	0.1196	0.9962	0.0266	0.4786	3.6761							242	8443	210474	24.9288		477	5.6126	0	0
478	480	0.0522	0.1052	0.0763	0.6359	0.0289	0.5538	3.3642							243	9083	146871	16.1699		479	3.0563	0	0
480	482	0.0508	0.1035	0.0947	0.7889	0.0088005	0.1733	2.9377	9.7664	57.1725	13.6634	19.3976			244	10307	80357	7.79635		481	2.7024	0	0
482	484	0.0539	0.1201	0.1257	1.0477	0	0	3.7124							245	10949	66190	6.0453		483	4.0702	0	0
484	486	0.0539	0.1188	0.0997	0.8307	0.0191	0.3543	3.9628							246	9660	57564	5.95901		485	3.5514	0.1076	0.0001076
486	488	0.0532	0.1624	0.1159	0.9657	0.0466	0.8753	3.3781	5.5555	60.7821	12.8451	20.8173	-24.4036		247	8051	44017	5.46727		487	3.104	0	0
488	490	0.0529	0.1191	0.0961	0.8009	0.023	0.4352	2.9679							248	9017	35532	3.94056		489	2.7444	0	0
490	492	0.0548	0.1336	0.1138	0.948	0.0198	0.362	4.4834							249	9482	33306	3.51255		491	3.6009	0	0
492	494	0.0563	0.1237	0.0857	0.7144	0.038	0.6739	3.003	9.861	58.0871	12.4778	19.5741			250	9688	33537	3.46171		493	3.4476	0	0
494	496	0.0607	0.1682	0.1101	0.9176	0.0581	0.9579	3.6908					-24.0581		251	12006	38496	3.2064		495	3.213	0	0
496	498	0.058	0.1453	0.0961	0.8006	0.0493	0.8494	2.8927							252	12773	45124	3.53276		497	3.826	0	0
498	500	0.0554	0.1279	0.1089	0.9078	0.019	0.3423	2.7478	5.4283	62.6289	12.2009	19.7419			253	9594	41887	4.36596		499	3.4502	0	0
500	502	0.0572	0.1974	0.1702	1.4183	0.0272	0.4763	3.3311							254	8880	30539	3.43908		501	3.9316	0	0
502	504	0.0525	0.2853	0.2309	1.9241	0.0544	1.0369	3.3362					-24.8245		255	9365	24671	2.63438		503	7.5258	0.1986	0.0001986
504	506	0.053	0.1843	0.1665	1.3874	0.0178	0.3358	2.7365	9.6968	59.7047	12.3669	18.2317			256	10141	38921	3.83798		505	10.3993	7.4875	0.0074875
506	508	0.0529	0.2184	0.1876	1.5633	0.0308	0.5814	3.0661							257	10504	83768	7.97487		507	9.838	0	0
508	510	0.0537	0.1259	0.0959	0.7992	0.03	0.5591	2.5281							258	10518	41540	3.94942		509	4.1443	0	0
510	512	0.0561	0.1395	0.1101	0.9177	0.0294	0.5243	3.5036	7.8971	60.1354	11.9819	19.9857			259	11445	31912	2.78829		511	4.4619	0	0
512	514	0.0528	0.1062	0.0557	0.4645	0.0505	0.9548	4.7469					-24.4019		260	11133	32107	2.88395		513	4.259	0	0
514	516	0.0575	0.1314	0.0803	0.6695	0.0511	0.8878	3.65							261	11903	32617	2.74023		515	4.0561	0	0
516	518	0.0608	0.1418	0.0904	0.7533	0.0514	0.8448	4.1371	6.7217	61.3258	10.5034	21.4492			262	11956	34010	2.8446		517	4.1816	0	0
518	520	0.0577	0.1296	0.1123	0.936	0.0173	0.2996	3.4975							263	12678	33680	2.65657		519	3.7758	0	0
520	522	0.057	0.1749	0.1166	0.9718	0.0582	1.0212	3.4304					-23.8089		264	12321	32987	2.6773		521	3.4268	0	0
522	524	0.0549	0.1384	0.0971	0.8095	0.0413	0.7529	3.0905	9.1488	58.7323	14.2016	17.9173			265	13728	31382	2.28598		523	3.8677	0	0
524	526	0.0516	0.1265	0.1079	0.8988	0.0187	0.3621	4.822							266	13954	32674	2.34155		525	3.3922	0	0
526	528	0.0525	0.1202	0.0983	0.8191	0.0219	0.4165	3.5026							267	12654	37813	2.98823		527	3.5697	0.295	0.000295
528	530	0.0567	0.1156	0.0894	0.7449	0.0262	0.4619	2.8776	8.0664	57.862	13.5083	20.5632	-24.0123		268	12222	38218	3.12698		529	4.0576	0	0
530	532	0.0574	0.1105	0.1016	0.847	0.0088507	0.1541	5.2509							269	13103	43755	3.33931		531	3.3416	0	0
532	534	0.0561	0.1139	0.1159	0.9658	0	0	3.7216							270	12927	40847	3.15982		533	3.0447	0	0
534	536	0.0538	0.1001	0.0992	0.8267	0.0008848	0.0164	3.4559	4.6505	62.9922	13.1846	19.1727			271	13010	36289	2.78932		535	3.9378	0	0
															272	11831	31900	2.69631
															273	12232	34309	2.80486
															274	10188	32305	3.17089
															275	12821	37609	2.93339
															276	11698	37102	3.17165
															277	12758	35347	2.77058
															278	14661	32596	2.22331
															279	14498	32023	2.20879
															280	15244	33018	2.16597
															281	15792	35059	2.22005
															282	16549	35214	2.12786
															283	15409	39174	2.54228
															284	15544	28780	1.85152
															285	15272	33532	2.19565
															286	17153	39996	2.33172
															287	18278	35080	1.91925
															288	17466	29608	1.69518
															289	17495	28171	1.61023
															290	15141	34087	2.2513
															291	14572	34561	2.37174
															292	13504	36349	2.69172
															293	12746	34697	2.72219
															294	10873	33994	3.12646
															295	12626	36652	2.9029
															296	13803	42804	3.10106
															297	12378	41398	3.34448
															298	11253	40328	3.58376
															299	13108	48161	3.67417
															300	12045	41175	3.41843
															301	11837	46546	3.93225
															302	11669	101547	8.70229
															303	8490	169038	19.9102
															304	12973	80086	6.17328
															305	12502	48268	3.86082
															306	12874	32250	2.50505
															307	13155	31063	2.36131
															308	12912	29377	2.27517
															309	13288	30187	2.27175
															310	11008	28809	2.6171
															311	13241	28697	2.16728
															312	13175	52070	3.95218
															313	9158	134728	14.7115
															314	9908	68444	6.90795
															315	13283	32866	2.47429
															316	11753	33788	2.87484
															317	11130	34567	3.10575
															318	11064	35075	3.17019
															319	12101	35451	2.92959
															320	10066	35853	3.56179
															321	12647	39153	3.09583
															322	13357	46223	3.46058
															323	12073	36787	3.04705
															324	14896	31487	2.11379
															325	14394	33502	2.3275
															326	14293	32260	2.25705
															327	13194	29612	2.24435
															328	14268	32059	2.24692
															329	12957	32561	2.513
															330	14214	31312	2.2029
															331	13757	30967	2.251
															332	14512	31232	2.15215
															333	14543	31056	2.13546
															334	14653	28462	1.9424
															335	14576	26249	1.80084
															336	14550	24750	1.70103
															337	15950	24086	1.51009
															338	16747	25243	1.50731
															339	19294	22571	1.16985
															340	17284	23750	1.3741
															341	17949	23465	1.30732
															342	20162	25118	1.24581
															343	20667	26309	1.273
															344	19333	28550	1.47675
															345	17029	27799	1.63245
															346	14431	28043	1.94325
															347	14102	30750	2.18054
															348	14214	32585	2.29246
															349	12550	32511	2.59052
															350	14035	34271	2.44182
															351	14871	34741	2.33616
															352	15806	34682	2.19423
															353	15116	32481	2.14878
															354	13191	29325	2.22311
															355	13451	28060	2.08609
															356	15243	28420	1.86446
															357	14511	32547	2.24292
															358	11413	31908	2.79576
															359	12679	37428	2.95197
															360	12594	34754	2.75957
															361	13962	28429	2.03617
															362	15021	27723	1.84562
															363	15667	32638	2.08323
															364	15891	31403	1.97615
															365	14727	30341	2.06023
															366	16884	29287	1.7346
															367	16582	28830	1.73863
															368	14987	30254	2.01868
															369	15122	30972	2.04814
															370	15535	32178	2.07132
															371	16613	32365	1.94817
															372	16325	31077	1.90364
															373	15887	31718	1.99648
															374	16183	28725	1.77501
															375	14582	26677	1.82945
															376	15963	25833	1.6183
															377	16567	28153	1.69934
															378	16432	29345	1.78584
															379	15219	28832	1.89447
															380	15451	29075	1.88176
															381	15800	28875	1.82753
															382	16070	28656	1.7832
															383	17256	29928	1.73435
															384	16927	31373	1.85343
															385	18365	32245	1.75579
															386	17952	32384	1.80392
															387	16985	31764	1.87012
															388	15767	31389	1.9908
															389	15855	30798	1.94248
															390	17217	28498	1.65522
															391	17210	27681	1.60843
															392	17274	28356	1.64154
															393	17491	28977	1.65668
															394	17602	29879	1.69748
															395	18156	29479	1.62365
															396	15842	28246	1.78298
															397	17148	27715	1.61622
															398	15742	29233	1.85701
															399	16808	33169	1.97341
															400	16470	35732	2.16952
															401	17174	38431	2.23774
															402	16618	37962	2.28439
															403	16901	43097	2.54997
															404	14778	43808	2.96441
															405	14860	49638	3.34038
															406	16546	77443	4.68047
															407	18148	53891	2.96953
															408	15956	50429	3.1605
															409	14927	54368	3.64226
															410	14338	41778	2.9138
															411	16667	37983	2.27893
															412	18219	47739	2.62029
															413	16880	44525	2.63774
															414	17108	40508	2.36778
															415	17162	40251	2.34536
															416	16836	32580	1.93514
															417	16224	36506	2.25012
															418	15272	48537	3.17817
															419	16588	60054	3.62033
															420	15249	106511	6.98479
															421	12804	162050	12.6562
															422	15184	37193	2.44949
															423	16300	28855	1.77025
															424	19656	31849	1.62032
															425	17589	28603	1.62619
															426	17920	29856	1.66607
															427	18057	30960	1.71457
															428	17750	34878	1.96496
															429	17666	29398	1.6641
															430	17266	29971	1.73584
															431	17955	30490	1.69813
															432	18994	30888	1.6262
															433	19152	33598	1.75428
															434	18237	32422	1.77781
															435	17302	31422	1.81609
															436	17345	30646	1.76685
															437	15870	30198	1.90284
															438	14695	27909	1.89922
															439	16207	29385	1.81311
															440	19034	31871	1.67442
															441	17893	30368	1.6972
															442	16607	28024	1.68748
															443	15998	27299	1.7064
															444	17068	28250	1.65514
															445	18354	28522	1.55399
															446	18057	27413	1.51814
															447	18028	26287	1.45812
															448	18472	27246	1.47499
															449	18649	28215	1.51295
															450	16817	26379	1.56859
															451	16293	24207	1.48573
															452	18232	25832	1.41685
															453	17331	23410	1.35076
															454	17767	26020	1.46451
															455	15949	25870	1.62205
															456	15628	24828	1.58869
															457	16532	25308	1.53085
															458	16489	27993	1.69768
															459	16376	30683	1.87366
															460	16291	33145	2.03456
															461	16539	35904	2.17087
															462	15788	35836	2.26983
															463	16249	36850	2.26783
															464	17476	35410	2.02621
															465	17997	35112	1.95099
															466	17679	32787	1.85457
															467	17218	32774	1.90347
															468	17063	31053	1.8199
															469	17248	31060	1.80079
															470	16847	29586	1.75616
															471	17085	29534	1.72865
															472	17013	30986	1.82131
															473	17370	29414	1.69338
															474	17213	29819	1.73235
															475	18332	29805	1.62585
															476	18816	28884	1.53508
															477	19072	27072	1.41946
															478	18648	25090	1.34545
															479	18204	25686	1.41101
															480	17580	27527	1.56581
															481	17778	28166	1.58432
															482	17777	27781	1.56275
															483	18473	28321	1.5331
															484	19180	29215	1.5232
															485	19424	29955	1.54216
															486	18963	28958	1.52708
															487	17718	27772	1.56745
															488	19347	25714	1.32909
															489	19159	25894	1.35153
															490	19762	27290	1.38093
															491	17700	27306	1.54271
															492	18064	28210	1.56167
															493	17882	26674	1.49167
															494	18576	27188	1.46361
															495	17438	26074	1.49524
															496	17273	26655	1.54316
															497	17552	27900	1.58956
															498	17566	26309	1.49772
															499	17447	27165	1.557
															500	15315	25154	1.64244
															501	14663	24667	1.68226
															502	16895	26004	1.53915
															503	17901	31652	1.76817
															504	17930	30694	1.71188
															505	17566	28895	1.64494
															506	16104	32077	1.99187
															507	15931	31389	1.97031
															508	17684	26378	1.49163
															509	16351	26494	1.62033
															510	15201	24355	1.6022
															511	16861	24615	1.45988
															512	17375	25979	1.49519
															513	17658	27462	1.55522
															514	17526	26640	1.52003
															515	17652	26577	1.50561
															516	17621	26813	1.52165
															517	16030	23916	1.49195
															518	17233	25297	1.46794
															519	15139	23854	1.57567
															520
															521	13744	27091	1.97111
															522	13239	27623	2.08649
															523	13008	26488	2.03629
															524	13244	26826	2.02552
															525	13918	27853	2.00122
															526	14738	27282	1.85113
															527	14002	25878	1.84816
															528	12781	27143	2.1237
															529	13060	27593	2.11279
															530	13850	26470	1.91119
															531	14916	27211	1.82428
															532	15870	27643	1.74184
															533	16281	27045	1.66114
															534	14878	26083	1.75313
															535	14450	25805	1.78581
